# Supplementary material for: Identification and Characterization of Genes Related to Ampicillin Antibiotic Resistance in Zymomonas mobilis
Source: Antibiotics (Basel). 2022 Oct 25;11(11):1476. doi: 10.3390/antibiotics11111476 (PMC9686808; doi:10.3390/antibiotics11111476)
Supplement: Supplementary file 1 [file antibiotics-11-01476-s001.zip]

Archive with 3 entries (3 files):
- antibiotics-1936628-supplementary.pdf
- antibiotics-1936628-supplementary-.xlsx
- Supplementary Tables S3-S5.pdf
